# Supplementary material for: Analysis of common genetic variation and rare CNVs in the Australian Autism Biobank
Source: Mol Autism. 2021 Feb 10;12:12. doi: 10.1186/s13229-020-00407-5 (PMC7874616; doi:10.1186/s13229-020-00407-5)
Supplement: Supplementary file 2 — Additional file 2. Table 1 Numbers of SNPs from each GWAS, and number remaining after QC (retaining SNPs in all of HapMap3 reference, UKB genotyping and AAB genotyping). Table 2 SBayesR parRes output. Table 3 Statistics for tests of comparison of PGS between groups (ASD, SIB, UNR, UKB). Table 4 pTDT analysis results. Table 5 Summary of statistics for PGS correlations. Table 6 Variance explained by the PGS. Table 7a List of ASD/ID-related CNVs aggregated from ClinGen and DECIPHER. b List of ASD/ID/DD-related genes aggregated from Satterstrom et al. (2020) and DDD Study (2017) and overlapping with ENSEMBL hg19 gene set. Note that some genes are repeated as there are multiple transcripts that were considered for overlap. Table 8a: Identified CNVs in the AAB corresponding with CNVs reported by parents in the AAB medical history survey. Please note that this information is limited to that which was reported by parents, and is intended to be used to help assess replication in our pipeline. b Phenotypic correlates of called AAB CNVs overlapping ClinGen and DECIPHER CNVs. clingen_ddd.* provides start, end and widths of reference CNVs; critgene.* provides start and end of critical gene/s within reference CNVs; overlap_pcent refers to the % overlap of the called CNV, as a proportion of the ClinGen and/or DECIPHER-defined CNV. c Large CNVs (>1 Mb) identified within the AAB. d CNVs overlapping ASD/ID/DD-associated genes from Satterstrom et al. (2020) and DDD Study (2017). Table 9 Overlap of Australian Autism Biobank (AAB) phenotypes with the Simons Simplex Collection (SSC) and Simons Foundation Powering Autism Research for Knowledge (SPARK). [file 13229_2020_407_MOESM2_ESM.xlsx]

## Sheet: ST1 SBayesR input statistics
Supplementary Table 1: Numbers of SNPs from each GWAS, and number remaining after QC (retaining SNPs in all of HapMap3 reference, UKB genotyping and AAB genotyping)
Number of SNPs	Grove ASD	IQ	Height	Chronotype
Initial SNPs	7234654	5731240	1130559	11977111
HM3+UKB+AAB	1079561	1032742	1053497	1106965
SNPs in SBayesR output	967498	932138	1022877	1024140

## Sheet: ST2 SBayesR .par
Supplementary Table 2: SBayesR parRes output
NumSnp1-4 refers to the number of SNPs within each mixture model component in the SBayesR model. SigmaSq denotes the overall variance. ResVar denotes the residual variance. GenVar denotes the genetic variance. Hsq denotes the SNP-heritability estimate
Height				ASD_grove_logOR				IQ				Chronotype
	Mean	SD			Mean	SD			Mean	SD			Mean	SD
NumSnp1	949574	7837.92		NumSnp1	937000	14900		NumSnp1	793000	70500		NumSnp1	908000	20800
NumSnp2	48366.1	14944.7		NumSnp2	28600	11700		NumSnp2	101000	70500		NumSnp2	69600	29000
NumSnp3	23468.2	7682.02		NumSnp3	12300	9700		NumSnp3	59500	24200		NumSnp3	45200	17300
NumSnp4	1467.24	624.98		NumSnp4	33700	6190		NumSnp4	16100	14200		NumSnp4	1650	3110
SigmaSq	0.005304	0.001857		SigmaSq	2.6e-05	5e-06		SigmaSq	1.1e-05	5e-06		SigmaSq	3.3e-05	1.1e-05
ResVar	19.4217	0.080473		ResVar	3.62	0.0388		ResVar	0.803	0.00282		ResVar	1.44	0.00343
GenVar	20.5072	0.114678		GenVar	0.899	0.0331		GenVar	0.201	0.00228		GenVar	0.191	0.00227
hsq	0.513591	0.002054		hsq	0.199	0.00706		hsq	0.2	0.0021		hsq	0.118	0.00133

## Sheet: ST3 PRS compare groups
Supplementary Table 3: Statistics for tests of comparison of PGS between groups (ASD, SIB, UNR, UKB)
mean_pgs* refers to the mean PGS for that group; stat* rows refer to the t-statistic for comparison of the 2 group names following the prefix; p* rows refer to the p-value for comparison of the 2 group names following the prefix.
Note that for the chronotype analysis, we did not test for differences between the AAB and UKB datasets, as the original chronotype GWAS has overlap with the set of UKB controls used here, which would generate biased results.
	Height	ASD	IQ	Chronotype
mean_pgs.asd	0.0264	0.301	-0.0317	-0.025
mean_pgs.sib	0.00322	0.211	0.00079	-0.0481
mean_pgs.unr	-0.0135	0.337	-0.211	0.0942
mean_pgs.ukb	0.000276	-0.00099	-0.000334	0.000262
stat.asd_sib	0.284	1.09	-0.385	0.292
p.asd_sib	0.777	0.275	0.701	0.771
stat.asd_unr	0.429	-0.311	1.88	-1.4
p.asd_unr	0.669	0.756	0.0626	0.163
stat.sib_unr	0.149	-0.954	1.79	-1.37
p.sib_unr	0.882	0.341	0.0748	0.173
stat.asd_ukb	0.639	7.3	-0.836
p.asd_ukb	0.523	6.06e-13	0.403
stat.sib_ukb	0.0395	2.84	0.0142
p.sib_ukb	0.969	0.00494	0.989
stat.unr_ukb	-0.158	3.04	-2.32
p.unr_ukb	0.875	0.003	0.0224

## Sheet: ST4 PRS pTDT
Supplementary Table 4: pTDT analysis results.
	ASD group			SIB group
Trait	pTDT mean (SD)	pTDT SE (SD)	pTDT p-value	pTDT mean (SD)	pTDT SE (SD)	pTDT p-value
ASD	-0.1046	0.05506	0.05796	-0.1039	0.1032	0.3156
IQ	0.0188	0.04962	0.705	0.08279	0.08355	0.3235
Chronotype	-0.03482	0.05199	0.5033	-0.1305	0.1177	0.2694

## Sheet: ST5 PRS correlations
Supplementary Table 5: Summary of statistics for PGS correlations
PGS phenotype column refers fo the GWAS phenotype that the PRS was built using; Target phenotype refers to the phenotypic data that the PGS was correlated with; Group refers to the experimental groups involved.
PGS phenotype	Target phenotype	Group	Correlation	p
Height	Parent height	Parents	0.367	1e-30
Height	Child height	ASD/SIB/UNR	0.141	9.22e-11
ASD	ADOS-2 comparison score	ASD	0.066	0.129
ASD	ADOS-G social and communication score	ASD	0.199	0.0526
ASD	Social Responsiveness Scale t-score	SIB/UNR	-0.0302	0.674
ASD	Age at diagnosis	ASD	-0.0403	0.336
ASD	Age at first parental concern	ASD	0.0288	0.487
ASD	Short Sensory Profile raw score	ASD	-0.0199	0.679
ASD	Communication Checklist-Adult z-score	Parents	0.02	0.64
ASD	WISC-IV composite score	ASD/SIB/UNR	0.0543	0.235
ASD	MSEL non-verbal developmental quotient	ASD/SIB/UNR	-0.08	0.04
ASD	MSEL non-verbal developmental quotient	ASD	-0.11	0.0074
ASD	WASI matrix reasoning score	Parents	0.0663	0.055
IQ	WISC-IV composite score	ASD/SIB/UNR	0.0939	0.0398
IQ	WISC-IV composite score	SIB/UNR	0.243	0.00209
IQ	WISC-IV composite score	ASD	0.0656	0.24
IQ	MSEL non-verbal developmental quotient	ASD/SIB/UNR	-0.04	0.5
IQ	Age at diagnosis	ASD	-0.118	0.0934
IQ	Age at first parental concern	ASD	0.0145	0.731
IQ	ADOS-2 comparison score	ASD	0.0559	0.193
IQ	Short Sensory Profile raw score	ASD	-0.0778	0.106
IQ	WASI matrix reasoning score	Parents	0.168	9.87e-07
Chronotype	Children's Sleep Habits Questionnaire	ASD/SIB/UNR	0.0625	0.0773
Chronotype	Children's Sleep Habits Questionnaire	ASD	0.126	0.00191
Chronotype	Children's Sleep Habits Questionnaire - subscore*	ASD	0.1	0.016
*(items: the Sleep Onset Delay, Sleep Duration, Night Waking and Daytime Sleepiness subscales, in addition to the “goes to bed at same time” item of the Bedtime Resistance subscale)

## Sheet: ST6 PRS variance explained
Supplementary Table 6: Variance explained by the PGS
R2_base refers to the adjusted R2 explained by the baseline model; R2_PGSextra refers to the R2 explained by the PGS after regressing on the residuals of the baseline model; R2_pcent_vs_base refers to the % extra of R2 explained by the PGS; model_p refers to the p-value for the PGS model
Height	Height (parent)	Height (child)					Reduced models (baseline: PGS ~ SEX + age_blood + PC_EUR1-20)
R2_base	0.488	0.91					Height (parent)	PGS ~ SEX + PC_EUR_1
R2_PGSextra	0.268	0.134					Height (child)	PGS ~ age_blood + PC_EUR_1 + PC_EUR_4 + SEX + PC_EUR_8 + PC_EUR_13 + PC_EUR_15 + PC_EUR_17
R2_pcent_vs_base	55	14.7
model_p	1.08e-64	9.92e-68
ASD	ASD diagnostic status (ASD vs nonASD)	ADOS-G social and communicative score	WASI matrix reasoning score (parents)				Reduced models (baseline: PGS ~ SEX + age_blood + PC_EUR1-20)
R2_base	0.155	0.175	0.0371				ASD diagnostic status (ASD vs nonASD)	PGS ~ SEX + age_blood + PC_EUR_2 + PC_EUR_5 + PC_EUR_11 + PC_EUR_16 + PC_EUR_17
R2_PGSextra	0.000148	0.036	0.00581				ADOS-G social and communicative score	PGS ~ PC_EUR_8 + PC_EUR_19
R2_pcent_vs_base	0.0954	20.6	15.6				WASI matrix reasoning score (parents)	PGS ~ SEX + PC_EUR_1 + PC_EUR_4 + PC_EUR_6
model_p	0.712	0.0363	0.0154
IQ	WISC-IV comparison score (SIB/UNR)	WISC-IV comparison score (ASD)	Age at diagnosis (ASD)	WASI matrix reasoning score (parents)			Reduced models (baseline: PGS ~ SEX + age_blood + PC_EUR1-20)
R2_base	0.0315	0.0087	0.0379	0.0363			WISC-IV comparison score (SIB/UNR)	PGS ~ SEX
R2_PGSextra	0.0669	0.00422	0.0026	0.0402			WISC-IV comparison score (ASD)	PGS ~ PC_EUR_1 + PC_EUR_6 + PC_EUR_16
R2_pcent_vs_base	213	48.5	6.87	111			Age at diagnosis (ASD)	PGS ~ PC_EUR_1 + PC_EUR_2 + PC_EUR_13
model_p	0.000604	0.125	0.176	2.85e-09			WASI matrix reasoning score (parents)	PGS ~ SEX + PC_EUR_1 + PC_EUR_4 + PC_EUR_6
Chronotype	CSHQ (ASD)						Reduced models (baseline: PGS ~ SEX + age_blood + PC_EUR1-20)
R2_base	0.0364						CSHQ (ASD)	PGS ~ SEX + PC_EUR_9 + PC_EUR_11 + PC_EUR_16
R2_PGSextra	0.0125
R2_pcent_vs_base	34.4
model_p	0.00344

## Sheet: ST7 Reference CNV+gene lists
Supplementary Table 7a: List of ASD/ID-related CNVs aggregated from ClinGen and DECIPHER								Supplementary Table 7b: List of ASD/ID/DD-related genes aggregated from Satterstrom et al. (2020) and DDD Study (2017) and overlapping with ENSEMBL hg19 gene set. Note that some genes are repeated as there are multiple transcripts that were considered for overlap.
Note that genes used as landmarks are not necessarily causative of the complete phenotype(s) associated with the region.
seqnames	start_hg19	end	width	cnv.locus	deletion	duplication		seqnames	start	end	width	band	gene_name	description	type
chr1	834083	6289973	5455891	1p36 terminal region (includes GABRD)	1	3		chr1	2159758	2241652	81895	1p36.33	SKI	v-ski avian sarcoma viral oncogene homolog	transcript
chr1	146577486	147394506	817021	1q21.1 recurrent region (BP3-BP4, distal) (includes GJA5)	1	3		chr1	27860756	27930005	69250	1p36.11	AHDC1	AT hook, DNA binding motif, containing 1	transcript
chr1	243287730	245318287	2030558	1q43q44 terminal region (includes AKT3)	1	0		chr1	27860756	27930655	69900	1p36.11	AHDC1	AT hook, DNA binding motif, containing 1	transcript
chr2	59139200	62488871	3349672	2p15p16.1 region (includes BCL11A)	1	0		chr1	151375200	151414681	39482	1q21.3	POGZ	pogo transposable element with ZNF domain	transcript
chr2	44410451	44589584	179134	2p21 Microdeletion Syndrome	1	0		chr1	151375200	151431970	56771	1q21.3	POGZ	pogo transposable element with ZNF domain	transcript
chr2	196925121	205206939	8281819	2q33.1 deletion syndrome	1	0		chr1	153777201	153895448	118248	1q21.3	GATAD2B	GATA zinc finger domain containing 2B	transcript
chr2	239954693	242930600	2975908	2q37.3 terminal region (includes HDAC4)	1	0		chr1	155305059	155532594	227536	1q22	ASH1L	ash1 (absent, small, or homeotic)-like (Drosophila)	transcript
chr3	195756054	197344662	1588609	3q29 recurrent region (includes DLG1)	1	3		chr1	181452653	181777219	324567	1q25.3	CACNA1E	calcium channel, voltage-dependent, R type, alpha 1E subunit	transcript
chr4	331568	2010962	1679395	4p16.3 terminal (Wolf-Hirshhorn syndrome) region	1	3		chr1	202693623	202777549	83927	1q32.1	KDM5B	lysine (K)-specific demethylase 5B	transcript
chr5	37693	11347262	11309570	5p15 terminal (Cri du chat syndrome) region	1	3		chr1	202694313	202778598	84286	1q32.1	KDM5B	lysine (K)-specific demethylase 5B	transcript
chr5	175728979	177047793	1318815	5q35 recurrent (Sotos syndrome) region (includes NSD1)	1	3		chr1	210851656	211307490	455835	1q32.2	KCNH1	potassium voltage-gated channel, subfamily H (eag-related), member 1	transcript
chr7	72744455	74142510	1398056	7q11.23 recurrent (Williams-Beuren syndrome) region (includes ELN)	1	3		chr1	244212241	244220778	8538	1q44	ZBTB18	zinc finger and BTB domain containing 18	transcript
chr8	8100064	11766329	3666266	8p23.1 recurrent region (includes GATA4)	1	3		chr1	244214561	244220778	6218	1q44	ZBTB18	zinc finger and BTB domain containing 18	transcript
chr8	77226464	77766239	539776	8q21.11 Microdeletion Syndrome	1	0		chr11	70313959	70507946	193988	11q13.4	SHANK2	SH3 and multiple ankyrin repeat domains 2	transcript
chr9	140513444	140730578	217135	9q34.3 telomere region (includes EHMT1)	1	0		chr1	244216507	244220778	4272	1q44	ZBTB18	zinc finger and BTB domain containing 18	transcript
chr10	81682843	88739388	7056546	10q22.3q23.2 recurrent region (LCR-3/4-flanked) (includes BMPR1A)	1	0		chr1	245013599	245027845	14247	1q44	HNRNPU	heterogeneous nuclear ribonucleoprotein U (scaffold attachment factor A)	transcript
chr11	2019075	2024375	5301	11p15.5 region (Imprinting Control Region 1)	1	0		chr1	245013602	245027827	14226	1q44	HNRNPU	heterogeneous nuclear ribonucleoprotein U (scaffold attachment factor A)	transcript
chr11	31803509	32510988	707480	11p13 (WAGR syndrome) region	1	0		chr10	27961803	28034748	72946	10p12.1	MKX	mohawk homeobox	transcript
chr11	43894800	46152450	2257651	11p11.2 (Potocki-Shaffer syndrome) region (includes ALX4, EXT2)	1	0		chr10	28821708	28912041	90334	10p12.1	WAC	WW domain containing adaptor with coiled-coil	transcript
chr12	65071919	68645525	3573607	12q14 region (includes GRIP1 and HMGA2)	0	0		chr10	28822047	28912041	89995	10p12.1	WAC	WW domain containing adaptor with coiled-coil	transcript
chr15	22832519	28379874	5547356	15q11q13 recurrent (PWS/AS) region (BP1-BP3, Class 1)	1	3		chr10	76585013	76792382	207370	10q22.2	KAT6B	K(lysine) acetyltransferase 6B	transcript
chr15	23747996	28379874	4631879	15q11q13 recurrent (PWS/AS) region (BP2-BP3, Class 2)	1	3		chr10	76585237	76792382	207146	10q22.2	KAT6B	K(lysine) acetyltransferase 6B	transcript
chr15	31192889	32445405	1252517	15q13.3 recurrent region (BP4-BP5) (includes CHRNA7)	1	0		chr10	76586171	76792380	206210	10q22.2	KAT6B	K(lysine) acetyltransferase 6B	transcript
chr15	32019621	32445405	425785	15q13.3 recurrent region (D-CHRNA7 to BP5) (includes CHRNA7 and OTUD7A)	1	0		chr10	76586358	76792382	206025	10q22.2	KAT6B	K(lysine) acetyltransferase 6B	transcript
chr15	72963715	75972909	3009195	15q24 recurrent region (A-D) (includes SIN3A)	1	0		chr10	78629359	79110519	481161	10q22.3	KCNMA1	potassium large conductance calcium-activated channel, subfamily M, alpha member 1	transcript
chr15	83213988	84714733	1500746	15q25.2 recurrent region (LCR B-C, proximal)	1	0		chr10	78629360	79397566	768207	10q22.3	KCNMA1	potassium large conductance calcium-activated channel, subfamily M, alpha member 1	transcript
chr15	99357970	102521392	3163423	15q26 overgrowth syndrome	0	3		chr10	78644640	79397566	752927	10q22.3	KCNMA1	potassium large conductance calcium-activated channel, subfamily M, alpha member 1	transcript
chr16	3775056	3930121	155066	16p13.3 region (includes CREBBP)	1	0		chr10	79393868	79397566	3699	10q22.3	KCNMA1	potassium large conductance calcium-activated channel, subfamily M, alpha member 1	transcript
chr16	15511711	16292265	780555	16p13.11 recurrent region (BP2-BP3) (includes MYH11)	1	3		chr10	79395957	79397566	1610	10q22.3	KCNMA1	potassium large conductance calcium-activated channel, subfamily M, alpha member 1	transcript
chr16	21946524	22467284	520761	Recurrent 16p12.1 microdeletion (neurodevelopmental susceptibility locus)	1	0		chr10	89623382	89731687	108306	10q23.31	PTEN	phosphatase and tensin homolog	transcript
chr16	28822635	29046499	223865	16p11.2 recurrent region (distal, BP2-BP3) (includes SH2B1)	1	0		chr10	103866246	103874759	8514	10q24.32	LDB1	LIM domain binding 1	transcript
chr16	29649997	30199852	549856	16p11.2 recurrent region (proximal, BP4-BP5) (includes TBX6)	1	3		chr10	103866246	103880125	13880	10q24.32	LDB1	LIM domain binding 1	transcript
chr17	1247833	2588909	1341077	17p13.3 (Miller-Dieker syndrome) region (includes YWHAE and PAFAH1B1)	1	3		chr10	114710006	114927437	217432	10q25.2	TCF7L2	transcription factor 7-like 2 (T-cell specific, HMG-box)	transcript
chr17	16810028	20213202	3403175	17p11.2 recurrent (SMS/PLS) region (includes RAI1)	1	3		chr10	114710009	114927437	217429	10q25.2	TCF7L2	transcription factor 7-like 2 (T-cell specific, HMG-box)	transcript
chr17	29097069	30264027	1166959	17q11.2 recurrent region (includes NF1)	1	3		chr10	114886392	114927437	41046	10q25.2	TCF7L2	transcription factor 7-like 2 (T-cell specific, HMG-box)	transcript
chr17	34815072	36192489	1377418	17q12 recurrent (RCAD syndrome) region (includes HNF1B)	1	3		chr10	114889030	114927437	38408	10q25.2	TCF7L2	transcription factor 7-like 2 (T-cell specific, HMG-box)	transcript
chr17	43705166	44164880	459715	17q21.3 recurrent region (includes KANSL1)	1	0		chr11	644220	695754	51535	11p15.5	DEAF1	DEAF1 transcription factor	transcript
chr22	1	16971860	16971860	Cat-Eye Syndrome (Type I)	0	3		chr11	644233	707083	62851	11p15.5	DEAF1	DEAF1 transcription factor	transcript
chr22	17392953	18591860	1198908	22q11.21 recurrent (Cat eye syndrome) region (includes CECR2)	0	3		chr11	40135749	41481186	1345438	11p12	LRRC4C	leucine rich repeat containing 4C	transcript
chr22	18912231	20287208	1374978	22q11.2 recurrent (DGS/VCFS) region (proximal, A-B) (includes TBX1)	1	3		chr11	40135749	40314680	178932	11p12	LRRC4C	leucine rich repeat containing 4C	transcript
chr22	18912231	21465672	2553442	22q11.2 recurrent (DGS/VCFS) region (proximal, A-D) (includes TBX1)	1	3		chr11	40135759	41481202	1345444	11p12	LRRC4C	leucine rich repeat containing 4C	transcript
chr22	21917117	23649111	1731995	22q11.2 recurrent region (distal type I, D-E/F)	1	3		chr11	45950870	46142370	191501	11p11.2	PHF21A	PHD finger protein 21A	transcript
chr22	51045516	51178945	133430	22q13 region (includes SHANK3)	1	0		chr11	45950870	46142536	191667	11p11.2	PHF21A	PHD finger protein 21A	transcript
chrX	6455812	8133195	1677384	Xp22.31 recurrent region (includes STS)	1	0		chr12	6679248	6715617	36370	12p13.31	CHD4	chromodomain helicase DNA binding protein 4	transcript
chrX	43514154	43741720	227567	Xp11.23 region (includes MAOA and MAOB)	1	0		chr11	65837743	66012215	174473	11q13.1	PACS1	phosphofurin acidic cluster sorting protein 1	transcript
chrX	48334549	52117661	3783113	Xp11.22-p11.23 Microduplication	0	3		chr12	13690271	14133290	443020	12p13.1	GRIN2B	glutamate receptor, ionotropic, N-methyl D-aspartate 2B	transcript
chrX	53401070	53683275	282206	Xp11.22-linked intellectual disability	0	3		chr11	70313961	70935842	621882	11q13.4	SHANK2	SH3 and multiple ankyrin repeat domains 2	transcript
chrX	103031438	103047547	16110	Pelizaeus-Merzbacher disease	0	3		chr11	118307205	118397539	90335	11q23.3	KMT2A	lysine (K)-specific methyltransferase 2A	transcript
chrX	153287263	153363188	75926	Xq28 (MECP2) duplication	0	3		chr11	118307207	118397547	90341	11q23.3	KMT2A	lysine (K)-specific methyltransferase 2A	transcript
chrX	153624564	153783898	159335	Xq28 recurrent region (includes GDI1)	0	3		chr12	6679248	6716545	37298	12p13.31	CHD4	chromodomain helicase DNA binding protein 4	transcript
chrX	154118603	154564401	445799	Xq28 recurrent region (int22h1/int22h2-flanked) (includes RAB39B)	1	3		chr12	51985017	52206648	221632	12q13.13	SCN8A	sodium channel, voltage gated, type VIII, alpha subunit	transcript
								chr12	51985020	52206648	221629	12q13.13	SCN8A	sodium channel, voltage gated, type VIII, alpha subunit	transcript
								chr12	56556143	56583267	27125	12q13.2	SMARCC2	SWI/SNF related, matrix associated, actin dependent regulator of chromatin, subfamily c, member 2	transcript
								chr12	112597999	112820235	222237	12q24.13	HECTD4	HECT domain containing E3 ubiquitin protein ligase 4	transcript
								chr12	112856702	112947722	91021	12q24.13	PTPN11	protein tyrosine phosphatase, non-receptor type 11	transcript
								chr12	112856751	112924727	67977	12q24.13	PTPN11	protein tyrosine phosphatase, non-receptor type 11	transcript
								chr12	116396381	116714991	318611	12q24.21	MED13L	mediator complex subunit 13-like	transcript
								chr13	115079978	115092797	12820	13q34	CHAMP1	chromosome alignment maintaining phosphoprotein 1	transcript
								chr14	21853358	21905434	52077	14q11.2	CHD8	chromodomain helicase DNA binding protein 8	transcript
								chr14	21853358	21924282	70925	14q11.2	CHD8	chromodomain helicase DNA binding protein 8	transcript
								chr14	29235993	29239483	3491	14q12	FOXG1	forkhead box G1	transcript
								chr14	77490886	77495051	4166	14q24.3	IRF2BPL	interferon regulatory factor 2 binding protein-like	transcript
								chr14	102430910	102522780	91871	14q32.31	DYNC1H1	dynein, cytoplasmic 1, heavy chain 1	transcript
								chr15	26788693	26961912	173220	15q12	GABRB3	gamma-aminobutyric acid (GABA) A receptor, beta 3	transcript
								chr15	26788693	27018223	229531	15q12	GABRB3	gamma-aminobutyric acid (GABA) A receptor, beta 3	transcript
								chr15	26788699	26874237	85539	15q12	GABRB3	gamma-aminobutyric acid (GABA) A receptor, beta 3	transcript
								chr15	26788699	27018213	229515	15q12	GABRB3	gamma-aminobutyric acid (GABA) A receptor, beta 3	transcript
								chr15	26788699	27018910	230212	15q12	GABRB3	gamma-aminobutyric acid (GABA) A receptor, beta 3	transcript
								chr15	26860444	26874237	13794	15q12	GABRB3	gamma-aminobutyric acid (GABA) A receptor, beta 3	transcript
								chr15	43235095	43398236	163142	15q15.2	UBR1	ubiquitin protein ligase E3 component n-recognin 1	transcript
								chr15	43809806	43823809	14004	15q15.3	MAP1A	microtubule-associated protein 1A	transcript
								chr15	75661720	75744031	82312	15q24.2	SIN3A	SIN3 transcription regulator family member A	transcript
								chr15	75661720	75748156	86437	15q24.2	SIN3A	SIN3 transcription regulator family member A	transcript
								chr15	93443554	93492464	48911	15q26.1	CHD2	chromodomain helicase DNA binding protein 2	transcript
								chr15	93443554	93571226	127673	15q26.1	CHD2	chromodomain helicase DNA binding protein 2	transcript
								chr16	2205783	2228130	22348	16p13.3	TRAF7	TNF receptor-associated factor 7, E3 ubiquitin protein ligase	transcript
								chr16	3775055	3930121	155067	16p13.3	CREBBP	CREB binding protein	transcript
								chr16	3775055	3930714	155660	16p13.3	CREBBP	CREB binding protein	transcript
								chr16	30194731	30200397	5667	16p11.2	CORO1A	coronin, actin binding protein, 1A	transcript
								chr16	56225401	56382111	156711	16q12.2	GNAO1	guanine nucleotide binding protein (G protein), alpha activating activity polypeptide O	transcript
								chr16	56225401	56391356	165956	16q12.2	GNAO1	guanine nucleotide binding protein (G protein), alpha activating activity polypeptide O	transcript
								chr16	67596429	67673080	76652	16q22.1	CTCF	CCCTC-binding factor (zinc finger protein)	transcript
								chr16	67604676	67673088	68413	16q22.1	CTCF	CCCTC-binding factor (zinc finger protein)	transcript
								chr16	89334038	89556969	222932	16q24.3	ANKRD11	ankyrin repeat domain 11	transcript
								chr16	89353069	89556969	203901	16q24.3	ANKRD11	ankyrin repeat domain 11	transcript
								chr17	7743224	7758114	14891	17p13.1	KDM6B	lysine (K)-specific demethylase 6B	transcript
								chr17	7743235	7758114	14880	17p13.1	KDM6B	lysine (K)-specific demethylase 6B	transcript
								chr17	17584772	17714767	129996	17p11.2	RAI1	retinoic acid induced 1	transcript
								chr17	27232268	27278536	46269	17q11.2	PHF12	PHD finger protein 12	transcript
								chr17	27239162	27278536	39375	17q11.2	PHF12	PHD finger protein 12	transcript
								chr17	27717943	27878921	160979	17q11.2	TAOK1	TAO kinase 1	transcript
								chr17	42980527	42992868	12342	17q21.31	GFAP	glial fibrillary acidic protein	transcript
								chr17	42982994	42992920	9927	17q21.31	GFAP	glial fibrillary acidic protein	transcript
								chr17	42985595	42992868	7274	17q21.31	GFAP	glial fibrillary acidic protein	transcript
								chr17	42987040	42992868	5829	17q21.31	GFAP	glial fibrillary acidic protein	transcript
								chr17	44107282	44270148	162867	17q21.31	KANSL1	KAT8 regulatory NSL complex subunit 1	transcript
								chr17	44107282	44270272	162991	17q21.31	KANSL1	KAT8 regulatory NSL complex subunit 1	transcript
								chr17	44107282	44302740	195459	17q21.31	KANSL1	KAT8 regulatory NSL complex subunit 1	transcript
								chr17	48211101	48228038	16938	17q21.33	PPP1R9B	protein phosphatase 1, regulatory subunit 9B	transcript
								chr17	56048913	56065615	16703	17q22	VEZF1	vascular endothelial zinc finger 1	transcript
								chr17	58677554	58743641	66088	17q23.2	PPM1D	protein phosphatase, Mg2+/Mn2+ dependent, 1D	transcript
								chr17	60556479	60692837	136359	17q23.2	TLK2	tousled-like kinase 2	transcript
								chr17	60558129	60692842	134714	17q23.2	TLK2	tousled-like kinase 2	transcript
								chr18	31158183	31331159	172977	18q12.1	ASXL3	additional sex combs like 3 (Drosophila)	transcript
								chr18	34823003	35065755	242753	18q12.2	CELF4	CUGBP, Elav-like family member 4	transcript
								chr18	34823003	35145761	322759	18q12.2	CELF4	CUGBP, Elav-like family member 4	transcript
								chr18	35098242	35145761	47520	18q12.2	CELF4	CUGBP, Elav-like family member 4	transcript
								chr18	48556583	48611412	54830	18q21.2	SMAD4	SMAD family member 4	transcript
								chr18	52889416	52969891	80476	18q21.2	TCF4	transcription factor 4	transcript
								chr18	52889416	52988166	98751	18q21.2	TCF4	transcription factor 4	transcript
								chr18	52889416	52989072	99657	18q21.2	TCF4	transcription factor 4	transcript
								chr18	52889416	53068919	179504	18q21.2	TCF4	transcription factor 4	transcript
								chr18	52889416	53089528	200113	18q21.2	TCF4	transcription factor 4	transcript
								chr18	52889416	53178003	288588	18q21.2	TCF4	transcription factor 4	transcript
								chr18	52889416	53253353	363938	18q21.2	TCF4	transcription factor 4	transcript
								chr18	52889416	53255423	366008	18q21.2	TCF4	transcription factor 4	transcript
								chr18	52889416	53255848	366433	18q21.2	TCF4	transcription factor 4	transcript
								chr18	52889416	53257042	367627	18q21.2	TCF4	transcription factor 4	transcript
								chr18	52889416	53303188	413773	18q21.2	TCF4	transcription factor 4	transcript
								chr18	52889562	53071226	181665	18q21.2	TCF4	transcription factor 4	transcript
								chr18	52889562	53253350	363789	18q21.2	TCF4	transcription factor 4	transcript
								chr18	52889562	53255860	366299	18q21.2	TCF4	transcription factor 4	transcript
								chr19	10225690	10230575	4886	19p13.2	EIF3G	eukaryotic translation initiation factor 3, subunit G	transcript
								chr19	11562141	11591861	29721	19p13.2	ELAVL3	ELAV like neuron-specific RNA binding protein 3	transcript
								chr19	13106289	13209601	103313	19p13.2	NFIX	nuclear factor I/X (CCAAT-binding transcription factor)	transcript
								chr19	13134786	13209601	74816	19p13.2	NFIX	nuclear factor I/X (CCAAT-binding transcription factor)	transcript
								chr19	13135393	13209601	74209	19p13.2	NFIX	nuclear factor I/X (CCAAT-binding transcription factor)	transcript
								chr19	13135395	13209610	74216	19p13.2	NFIX	nuclear factor I/X (CCAAT-binding transcription factor)	transcript
								chr19	13135593	13209601	74009	19p13.2	NFIX	nuclear factor I/X (CCAAT-binding transcription factor)	transcript
								chr19	13229078	13251961	22884	19p13.2	NACC1	nucleus accumbens associated 1, BEN and BTB (POZ) domain containing	transcript
								chr19	46850344	46894232	43889	19q13.32	PPP5C	protein phosphatase 5, catalytic subunit	transcript
								chr19	47341393	47353571	12179	19q13.32	AP2S1	adaptor-related protein complex 2, sigma 1 subunit	transcript
								chr19	47341393	47354103	12711	19q13.32	AP2S1	adaptor-related protein complex 2, sigma 1 subunit	transcript
								chr19	50094439	50129696	35258	19q13.33	PRR12	proline rich 12	transcript
								chr19	52693305	52732771	39467	19q13.41	PPP2R1A	protein phosphatase 2, regulatory subunit A, alpha	transcript
								chr19	52704449	52732771	28323	19q13.41	PPP2R1A	protein phosphatase 2, regulatory subunit A, alpha	transcript
								chr19	54641478	54659419	17942	19q13.42	CNOT3	CCR4-NOT transcription complex, subunit 3	transcript
								chr2	1792885	2328117	535233	2p25.3	MYT1L	myelin transcription factor 1-like	transcript
								chr2	1792885	2328461	535577	2p25.3	MYT1L	myelin transcription factor 1-like	transcript
								chr2	1792885	2330083	537199	2p25.3	MYT1L	myelin transcription factor 1-like	transcript
								chr2	1792885	2335047	542163	2p25.3	MYT1L	myelin transcription factor 1-like	transcript
								chr2	24714123	24993571	279449	2p23.3	NCOA1	nuclear receptor coactivator 1	transcript
								chr2	24714746	24993571	278826	2p23.3	NCOA1	nuclear receptor coactivator 1	transcript
								chr2	24807346	24993571	186226	2p23.3	NCOA1	nuclear receptor coactivator 1	transcript
								chr2	25450743	25565352	114610	2p23.3	DNMT3A	DNA (cytosine-5-)-methyltransferase 3 alpha	transcript
								chr2	25455830	25475000	19171	2p23.3	DNMT3A	DNA (cytosine-5-)-methyltransferase 3 alpha	transcript
								chr2	25455830	25475184	19355	2p23.3	DNMT3A	DNA (cytosine-5-)-methyltransferase 3 alpha	transcript
								chr2	25455830	25564784	108955	2p23.3	DNMT3A	DNA (cytosine-5-)-methyltransferase 3 alpha	transcript
								chr2	25455830	25565459	109630	2p23.3	DNMT3A	DNA (cytosine-5-)-methyltransferase 3 alpha	transcript
								chr2	25504321	25564794	60474	2p23.3	DNMT3A	DNA (cytosine-5-)-methyltransferase 3 alpha	transcript
								chr2	25504321	25565459	61139	2p23.3	DNMT3A	DNA (cytosine-5-)-methyltransferase 3 alpha	transcript
								chr2	32288680	32382706	94027	2p22.3	SPAST	spastin	transcript
								chr2	50145641	51259270	1113630	2p16.3	NRXN1	neurexin 1	transcript
								chr2	50145643	50201341	55699	2p16.3	NRXN1	neurexin 1	transcript
								chr2	50145643	50574892	429250	2p16.3	NRXN1	neurexin 1	transcript
								chr2	50145643	50574894	429252	2p16.3	NRXN1	neurexin 1	transcript
								chr2	50145643	51259674	1114032	2p16.3	NRXN1	neurexin 1	transcript
								chr2	51143960	51259270	115311	2p16.3	NRXN1	neurexin 1	transcript
								chr2	51143960	51259674	115715	2p16.3	NRXN1	neurexin 1	transcript
								chr2	51149659	51259674	110016	2p16.3	NRXN1	neurexin 1	transcript
								chr2	60677655	60780789	103135	2p16.1	BCL11A	B-cell CLL/lymphoma 11A (zinc finger protein)	transcript
								chr2	60678302	60780633	102332	2p16.1	BCL11A	B-cell CLL/lymphoma 11A (zinc finger protein)	transcript
								chr2	60684329	60780633	96305	2p16.1	BCL11A	B-cell CLL/lymphoma 11A (zinc finger protein)	transcript
								chr2	60684329	60780789	96461	2p16.1	BCL11A	B-cell CLL/lymphoma 11A (zinc finger protein)	transcript
								chr2	148778580	149271046	492467	2q23.1	MBD5	methyl-CpG binding domain protein 5	transcript
								chr2	162272808	162282381	9574	2q24.2	TBR1	T-box, brain, 1	transcript
								chr2	166095924	166248814	152891	2q24.3	SCN2A	sodium channel, voltage-gated, type II, alpha subunit	transcript
								chr2	166097570	166248814	151245	2q24.3	SCN2A	sodium channel, voltage-gated, type II, alpha subunit	transcript
								chr2	166150565	166248814	98250	2q24.3	SCN2A	sodium channel, voltage-gated, type II, alpha subunit	transcript
								chr2	166841151	166984530	143380	2q24.3	SCN1A	sodium channel, voltage-gated, type I, alpha subunit	transcript
								chr2	166841151	167005671	164521	2q24.3	SCN1A	sodium channel, voltage-gated, type I, alpha subunit	transcript
								chr2	200134223	200329831	195609	2q33.1	SATB2	SATB homeobox 2	transcript
								chr2	200134228	200322662	188435	2q33.1	SATB2	SATB homeobox 2	transcript
								chr2	200134228	200335989	201762	2q33.1	SATB2	SATB homeobox 2	transcript
								chr2	200260554	200322662	62109	2q33.1	SATB2	SATB homeobox 2	transcript
								chr2	230628553	230786505	157953	2q36.3	TRIP12	thyroid hormone receptor interactor 12	transcript
								chr2	230628553	230786725	158173	2q36.3	TRIP12	thyroid hormone receptor interactor 12	transcript
								chr2	230696961	230786395	89435	2q36.3	TRIP12	thyroid hormone receptor interactor 12	transcript
								chr2	230696961	230786725	89765	2q36.3	TRIP12	thyroid hormone receptor interactor 12	transcript
								chr2	230696961	230787896	90936	2q36.3	TRIP12	thyroid hormone receptor interactor 12	transcript
								chr2	241653181	241759725	106545	2q37.3	KIF1A	kinesin family member 1A	transcript
								chr2	241653184	241759636	106453	2q37.3	KIF1A	kinesin family member 1A	transcript
								chr2	242166679	242211380	44702	2q37.3	HDLBP	high density lipoprotein binding protein	transcript
								chr2	242166679	242212249	45571	2q37.3	HDLBP	high density lipoprotein binding protein	transcript
								chr2	242166679	242212301	45623	2q37.3	HDLBP	high density lipoprotein binding protein	transcript
								chr2	242166679	242254645	87967	2q37.3	HDLBP	high density lipoprotein binding protein	transcript
								chr2	242166679	242255257	88579	2q37.3	HDLBP	high density lipoprotein binding protein	transcript
								chr20	453142	524434	71293	20p13	CSNK2A1	casein kinase 2, alpha 1 polypeptide	transcript
								chr20	30697517	30755059	57543	20q11.21	TM9SF4	transmembrane 9 superfamily protein member 4	transcript
								chr20	30697531	30755061	57531	20q11.21	TM9SF4	transmembrane 9 superfamily protein member 4	transcript
								chr20	30946134	31027122	80989	20q11.21	ASXL1	additional sex combs like 1 (Drosophila)	transcript
								chr20	30946147	30960352	14206	20q11.21	ASXL1	additional sex combs like 1 (Drosophila)	transcript
								chr20	30946868	31027122	80255	20q11.21	ASXL1	additional sex combs like 1 (Drosophila)	transcript
								chr20	45837859	45980493	142635	20q13.12	ZMYND8	zinc finger, MYND-type containing 8	transcript
								chr20	45837859	45985180	147322	20q13.12	ZMYND8	zinc finger, MYND-type containing 8	transcript
								chr20	45837859	45985443	147585	20q13.12	ZMYND8	zinc finger, MYND-type containing 8	transcript
								chr20	45837859	45985633	147775	20q13.12	ZMYND8	zinc finger, MYND-type containing 8	transcript
								chr20	45926868	45985633	58766	20q13.12	ZMYND8	zinc finger, MYND-type containing 8	transcript
								chr20	49505455	49526328	20874	20q13.13	ADNP	activity-dependent neuroprotector homeobox	transcript
								chr20	49505455	49547974	42520	20q13.13	ADNP	activity-dependent neuroprotector homeobox	transcript
								chr20	62031561	62104008	72448	20q13.33	KCNQ2	potassium voltage-gated channel, KQT-like subfamily, member 2	transcript
								chr20	62065031	62104008	38978	20q13.33	KCNQ2	potassium voltage-gated channel, KQT-like subfamily, member 2	transcript
								chr20	62119367	62130436	11070	20q13.33	EEF1A2	eukaryotic translation elongation factor 1 alpha 2	transcript
								chr21	38737875	38887679	149805	21q22.13	DYRK1A	dual-specificity tyrosine-(Y)-phosphorylation regulated kinase 1A	transcript
								chr21	38738375	38898660	160286	21q22.13	DYRK1A	dual-specificity tyrosine-(Y)-phosphorylation regulated kinase 1A	transcript
								chr21	38739075	38898660	159586	21q22.13	DYRK1A	dual-specificity tyrosine-(Y)-phosphorylation regulated kinase 1A	transcript
								chr21	38739236	38887679	148444	21q22.13	DYRK1A	dual-specificity tyrosine-(Y)-phosphorylation regulated kinase 1A	transcript
								chr21	38739859	38887679	147821	21q22.13	DYRK1A	dual-specificity tyrosine-(Y)-phosphorylation regulated kinase 1A	transcript
								chr21	38791207	38887679	96473	21q22.13	DYRK1A	dual-specificity tyrosine-(Y)-phosphorylation regulated kinase 1A	transcript
								chr21	38792601	38887679	95079	21q22.13	DYRK1A	dual-specificity tyrosine-(Y)-phosphorylation regulated kinase 1A	transcript
								chr21	41382926	42219084	836159	21q22.2	DSCAM	Down syndrome cell adhesion molecule	transcript
								chr21	47878804	47966219	87416	21q22.3	DIP2A	DIP2 disco-interacting protein 2 homolog A (Drosophila)	transcript
								chr21	47878804	47967120	88317	21q22.3	DIP2A	DIP2 disco-interacting protein 2 homolog A (Drosophila)	transcript
								chr21	47878804	47970019	91216	21q22.3	DIP2A	DIP2 disco-interacting protein 2 homolog A (Drosophila)	transcript
								chr21	47878804	47989928	111125	21q22.3	DIP2A	DIP2 disco-interacting protein 2 homolog A (Drosophila)	transcript
								chr21	47878862	47989926	111065	21q22.3	DIP2A	DIP2 disco-interacting protein 2 homolog A (Drosophila)	transcript
								chr21	47878862	47991139	112278	21q22.3	DIP2A	DIP2 disco-interacting protein 2 homolog A (Drosophila)	transcript
								chr22	41488596	41576081	87486	22q13.2	EP300	E1A binding protein p300	transcript
								chr22	42556019	42611347	55329	22q13.2	TCF20	transcription factor 20 (AR1)	transcript
								chr22	42556019	42679933	123915	22q13.2	TCF20	transcription factor 20 (AR1)	transcript
								chr22	51112819	51171640	58822	22q13.33	SHANK3	SH3 and multiple ankyrin repeat domains 3	transcript
								chr3	4535032	4889524	354493	3p26.1	ITPR1	inositol 1,4,5-trisphosphate receptor, type 1	transcript
								chr3	9439299	9519830	80532	3p25.3	SETD5	SET domain containing 5	transcript
								chr3	9439299	9519838	80540	3p25.3	SETD5	SET domain containing 5	transcript
								chr3	11034420	11080935	46516	3p25.3	SLC6A1	solute carrier family 6 (neurotransmitter transporter), member 1	transcript
								chr3	11034434	11080933	46500	3p25.3	SLC6A1	solute carrier family 6 (neurotransmitter transporter), member 1	transcript
								chr3	18386869	18466831	79963	3p24.3	SATB1	SATB homeobox 1	transcript
								chr3	18386869	18480228	93360	3p24.3	SATB1	SATB homeobox 1	transcript
								chr3	18386869	18486364	99496	3p24.3	SATB1	SATB homeobox 1	transcript
								chr3	18386869	18487084	100216	3p24.3	SATB1	SATB homeobox 1	transcript
								chr3	18386880	18485610	98731	3p24.3	SATB1	SATB homeobox 1	transcript
								chr3	41240996	41281934	40939	3p22.1	CTNNB1	catenin (cadherin-associated protein), beta 1, 88kDa	transcript
								chr3	54156579	55108584	952006	3p21.1	CACNA2D3	calcium channel, voltage-dependent, alpha 2/delta subunit 3	transcript
								chr3	71001968	71114075	112108	3p13	FOXP1	forkhead box P1	transcript
								chr3	71001968	71181348	179381	3p13	FOXP1	forkhead box P1	transcript
								chr3	71001968	71294228	292261	3p13	FOXP1	forkhead box P1	transcript
								chr3	71001968	71353922	351955	3p13	FOXP1	forkhead box P1	transcript
								chr3	71001968	71632879	630912	3p13	FOXP1	forkhead box P1	transcript
								chr3	71003859	71179737	175879	3p13	FOXP1	forkhead box P1	transcript
								chr3	71003865	71592708	588844	3p13	FOXP1	forkhead box P1	transcript
								chr3	71003865	71633140	629276	3p13	FOXP1	forkhead box P1	transcript
								chr3	71247033	71633140	386108	3p13	FOXP1	forkhead box P1	transcript
								chr3	176737145	176914266	177122	3q26.32	TBL1XR1	transducin (beta)-like 1 X-linked receptor 1	transcript
								chr3	176737145	176915270	178126	3q26.32	TBL1XR1	transducin (beta)-like 1 X-linked receptor 1	transcript
								chr4	6784454	6885891	101438	4p16.1	KIAA0232	KIAA0232	transcript
								chr4	6784459	6885899	101441	4p16.1	KIAA0232	KIAA0232	transcript
								chr4	113627174	114304896	677723	4q25	ANK2	ankyrin 2, neuronal	transcript
								chr4	113739153	114304896	565744	4q25	ANK2	ankyrin 2, neuronal	transcript
								chr4	113782143	114304896	522754	4q25	ANK2	ankyrin 2, neuronal	transcript
								chr4	113970570	114304896	334327	4q25	ANK2	ankyrin 2, neuronal	transcript
								chr4	113970809	114304892	334084	4q25	ANK2	ankyrin 2, neuronal	transcript
								chr4	114037853	114304896	267044	4q25	ANK2	ankyrin 2, neuronal	transcript
								chr4	114213995	114304896	90902	4q25	ANK2	ankyrin 2, neuronal	transcript
								chr4	148999915	149363566	363652	4q31.23	NR3C2	nuclear receptor subfamily 3, group C, member 2	transcript
								chr4	148999915	149365850	365936	4q31.23	NR3C2	nuclear receptor subfamily 3, group C, member 2	transcript
								chr4	158141736	158287227	145492	4q32.1	GRIA2	glutamate receptor, ionotropic, AMPA 2	transcript
								chr4	158141820	158287227	145408	4q32.1	GRIA2	glutamate receptor, ionotropic, AMPA 2	transcript
								chr4	158141880	158287227	145348	4q32.1	GRIA2	glutamate receptor, ionotropic, AMPA 2	transcript
								chr5	14143451	14510313	366863	5p15.2	TRIO	trio Rho guanine nucleotide exchange factor	transcript
								chr5	37288239	37371208	82970	5p13.2	NUP155	nucleoporin 155kDa	transcript
								chr5	64885517	64920160	34644	5q12.3	TRIM23	tripartite motif containing 23	transcript
								chr5	88012934	88081328	68395	5q14.3	MEF2C	myocyte enhancer factor 2C	transcript
								chr5	88012934	88179001	166068	5q14.3	MEF2C	myocyte enhancer factor 2C	transcript
								chr5	88012934	88185192	172259	5q14.3	MEF2C	myocyte enhancer factor 2C	transcript
								chr5	88014058	88119744	105687	5q14.3	MEF2C	myocyte enhancer factor 2C	transcript
								chr5	88014058	88179001	164944	5q14.3	MEF2C	myocyte enhancer factor 2C	transcript
								chr5	88014058	88180353	166296	5q14.3	MEF2C	myocyte enhancer factor 2C	transcript
								chr5	88014058	88199922	185865	5q14.3	MEF2C	myocyte enhancer factor 2C	transcript
								chr5	88014060	88081328	67269	5q14.3	MEF2C	myocyte enhancer factor 2C	transcript
								chr5	88014060	88121877	107818	5q14.3	MEF2C	myocyte enhancer factor 2C	transcript
								chr5	88014060	88123005	108946	5q14.3	MEF2C	myocyte enhancer factor 2C	transcript
								chr5	88014060	88179001	164942	5q14.3	MEF2C	myocyte enhancer factor 2C	transcript
								chr5	88014060	88180353	166294	5q14.3	MEF2C	myocyte enhancer factor 2C	transcript
								chr5	88014060	88185192	171133	5q14.3	MEF2C	myocyte enhancer factor 2C	transcript
								chr5	88014087	88120160	106074	5q14.3	MEF2C	myocyte enhancer factor 2C	transcript
								chr5	139493694	139505204	11511	5q31.2	PURA	purine-rich element binding protein A	transcript
								chr5	160715436	160975130	259695	5q34	GABRB2	gamma-aminobutyric acid (GABA) A receptor, beta 2	transcript
								chr5	160715443	160973731	258289	5q34	GABRB2	gamma-aminobutyric acid (GABA) A receptor, beta 2	transcript
								chr5	160715443	160975410	259968	5q34	GABRB2	gamma-aminobutyric acid (GABA) A receptor, beta 2	transcript
								chr5	176560080	176727214	167135	5q35.2	NSD1	nuclear receptor binding SET domain protein 1	transcript
								chr5	176560833	176727214	166382	5q35.2	NSD1	nuclear receptor binding SET domain protein 1	transcript
								chr5	176561230	176727214	165985	5q35.2	NSD1	nuclear receptor binding SET domain protein 1	transcript
								chr6	33387842	33421466	33625	6p21.32	SYNGAP1	synaptic Ras GTPase activating protein 1	transcript
								chr6	42952308	42980080	27773	6p21.1	PPP2R5D	protein phosphatase 2, regulatory subunit B', delta	transcript
								chr6	43044052	43129453	85402	6p21.1	PTK7	protein tyrosine kinase 7	transcript
								chr6	43044552	43129458	84907	6p21.1	PTK7	protein tyrosine kinase 7	transcript
								chr6	157097160	157531913	434754	6q25.3	ARID1B	AT rich interactive domain 1B (SWI1-like)	transcript
								chr6	157098989	157531913	432925	6q25.3	ARID1B	AT rich interactive domain 1B (SWI1-like)	transcript
								chr6	157099064	157531913	432850	6q25.3	ARID1B	AT rich interactive domain 1B (SWI1-like)	transcript
								chr6	157357561	157531913	174353	6q25.3	ARID1B	AT rich interactive domain 1B (SWI1-like)	transcript
								chr7	39989855	40139179	149325	7p14.1	CDK13	cyclin-dependent kinase 13	transcript
								chr7	39989959	40136733	146775	7p14.1	CDK13	cyclin-dependent kinase 13	transcript
								chr7	69063461	69759225	695765	7q11.22	AUTS2	autism susceptibility candidate 2	transcript
								chr7	69063461	70258492	1195032	7q11.22	AUTS2	autism susceptibility candidate 2	transcript
								chr7	79764147	79855497	91351	7q21.11	GNAI1	guanine nucleotide binding protein (G protein), alpha inhibiting activity polypeptide 1	transcript
								chr7	79765100	79855497	90398	7q21.11	GNAI1	guanine nucleotide binding protein (G protein), alpha inhibiting activity polypeptide 1	transcript
								chr7	100277129	100287071	9943	7q22.1	GIGYF1	GRB10 interacting GYF protein 1	transcript
								chr7	104654637	104754532	99896	7q22.3	KMT2E	lysine (K)-specific methyltransferase 2E	transcript
								chr7	104654652	104755466	100815	7q22.3	KMT2E	lysine (K)-specific methyltransferase 2E	transcript
								chr7	113726382	114333820	607439	7q31.1	FOXP2	forkhead box P2	transcript
								chr7	114054870	114333820	278951	7q31.1	FOXP2	forkhead box P2	transcript
								chr7	114055052	114333827	278776	7q31.1	FOXP2	forkhead box P2	transcript
								chr7	114066557	114294198	227642	7q31.1	FOXP2	forkhead box P2	transcript
								chr7	140419137	140624729	205593	7q34	BRAF	v-raf murine sarcoma viral oncogene homolog B	transcript
								chr7	140430465	140624729	194265	7q34	BRAF	v-raf murine sarcoma viral oncogene homolog B	transcript
								chr7	151832010	152133088	301079	7q36.1	KMT2C	lysine (K)-specific methyltransferase 2C	transcript
								chr8	26371547	26515691	144145	8p21.2	DPYSL2	dihydropyrimidinase-like 2	transcript
								chr8	26435461	26515691	80231	8p21.2	DPYSL2	dihydropyrimidinase-like 2	transcript
								chr8	26435921	26515691	79771	8p21.2	DPYSL2	dihydropyrimidinase-like 2	transcript
								chr8	41786997	41909505	122509	8p11.21	KAT6A	K(lysine) acetyltransferase 6A	transcript
								chr8	41799567	41909505	109939	8p11.21	KAT6A	K(lysine) acetyltransferase 6A	transcript
								chr8	133133105	133459509	326405	8q24.22	KCNQ3	potassium voltage-gated channel, KQT-like subfamily, member 3	transcript
								chr8	133133108	133493342	360235	8q24.22	KCNQ3	potassium voltage-gated channel, KQT-like subfamily, member 3	transcript
								chr8	144898514	144911211	12698	8q24.3	PUF60	poly-U binding splicing factor 60KDa	transcript
								chr8	144898514	144911485	12972	8q24.3	PUF60	poly-U binding splicing factor 60KDa	transcript
								chr9	2015347	2193620	178274	9p24.3	SMARCA2	SWI/SNF related, matrix associated, actin dependent regulator of chromatin, subfamily a, member 2	transcript
								chr9	2021945	2193624	171680	9p24.3	SMARCA2	SWI/SNF related, matrix associated, actin dependent regulator of chromatin, subfamily a, member 2	transcript
								chr9	2157662	2193620	35959	9p24.3	SMARCA2	SWI/SNF related, matrix associated, actin dependent regulator of chromatin, subfamily a, member 2	transcript
								chr9	2158452	2193624	35173	9p24.3	SMARCA2	SWI/SNF related, matrix associated, actin dependent regulator of chromatin, subfamily a, member 2	transcript
								chr9	2158456	2193624	35169	9p24.3	SMARCA2	SWI/SNF related, matrix associated, actin dependent regulator of chromatin, subfamily a, member 2	transcript
								chr9	3218297	3526001	307705	9p24.2	RFX3	regulatory factor X, 3 (influences HLA class II expression)	transcript
								chr9	3247037	3395596	148560	9p24.2	RFX3	regulatory factor X, 3 (influences HLA class II expression)	transcript
								chr9	3270929	3489487	218559	9p24.2	RFX3	regulatory factor X, 3 (influences HLA class II expression)	transcript
								chr9	27109139	27230176	121038	9p21.2	TEK	TEK tyrosine kinase, endothelial	transcript
								chr9	36833266	37034265	201000	9p13.2	PAX5	paired box 5	transcript
								chr9	77112251	77308093	195843	9q21.13	RORB	RAR-related orphan receptor B	transcript
								chr9	77230450	77308093	77644	9q21.13	RORB	RAR-related orphan receptor B	transcript
								chr9	96338866	96441869	103004	9q22.31	PHF2	PHD finger protein 2	transcript
								chr9	130374556	130455215	80660	9q34.11	STXBP1	syntaxin binding protein 1	transcript
								chr9	130965658	131017523	51866	9q34.11	DNM1	dynamin 1	transcript
								chr9	131446072	131458675	12604	9q34.11	SET	SET nuclear oncogene	transcript
								chr9	131447351	131458675	11325	9q34.11	SET	SET nuclear oncogene	transcript
								chr9	131451501	131458675	7175	9q34.11	SET	SET nuclear oncogene	transcript
								chr9	131452254	131458675	6422	9q34.11	SET	SET nuclear oncogene	transcript
								chr9	140513457	140659228	145772	9q34.3	EHMT1	euchromatic histone-lysine N-methyltransferase 1	transcript
								chr9	140513457	140678845	165389	9q34.3	EHMT1	euchromatic histone-lysine N-methyltransferase 1	transcript
								chr9	140513457	140688626	175170	9q34.3	EHMT1	euchromatic histone-lysine N-methyltransferase 1	transcript
								chr9	140513457	140730579	217123	9q34.3	EHMT1	euchromatic histone-lysine N-methyltransferase 1	transcript
								chrX	11776278	11786096	9819	Xp22.2	MSL3	male-specific lethal 3 homolog (Drosophila)	transcript
								chrX	11776278	11793872	17595	Xp22.2	MSL3	male-specific lethal 3 homolog (Drosophila)	transcript
								chrX	11776356	11793891	17536	Xp22.2	MSL3	male-specific lethal 3 homolog (Drosophila)	transcript
								chrX	11776701	11793872	17172	Xp22.2	MSL3	male-specific lethal 3 homolog (Drosophila)	transcript
								chrX	11777766	11793891	16126	Xp22.2	MSL3	male-specific lethal 3 homolog (Drosophila)	transcript
								chrX	18443725	18671749	228025	Xp22.13	CDKL5	cyclin-dependent kinase-like 5	transcript
								chrX	18443728	18658316	214589	Xp22.13	CDKL5	cyclin-dependent kinase-like 5	transcript
								chrX	18460344	18671749	211406	Xp22.13	CDKL5	cyclin-dependent kinase-like 5	transcript
								chrX	19362011	19379825	17815	Xp22.12	PDHA1	pyruvate dehydrogenase (lipoamide) alpha 1	transcript
								chrX	19362045	19379836	17792	Xp22.12	PDHA1	pyruvate dehydrogenase (lipoamide) alpha 1	transcript
								chrX	21392536	21663558	271023	Xp22.12	CNKSR2	connector enhancer of kinase suppressor of Ras 2	transcript
								chrX	21392536	21672807	280272	Xp22.12	CNKSR2	connector enhancer of kinase suppressor of Ras 2	transcript
								chrX	40944698	41095832	151135	Xp11.4	USP9X	ubiquitin specific peptidase 9, X-linked	transcript
								chrX	41192561	41209540	16980	Xp11.4	DDX3X	DEAD (Asp-Glu-Ala-Asp) box helicase 3, X-linked	transcript
								chrX	41192561	41223725	31165	Xp11.4	DDX3X	DEAD (Asp-Glu-Ala-Asp) box helicase 3, X-linked	transcript
								chrX	41193415	41210921	17507	Xp11.4	DDX3X	DEAD (Asp-Glu-Ala-Asp) box helicase 3, X-linked	transcript
								chrX	41193415	41198030	4616	Xp11.4	DDX3X	DEAD (Asp-Glu-Ala-Asp) box helicase 3, X-linked	transcript
								chrX	41193419	41209540	16122	Xp11.4	DDX3X	DEAD (Asp-Glu-Ala-Asp) box helicase 3, X-linked	transcript
								chrX	41374187	41782287	408101	Xp11.4	CASK	calcium/calmodulin-dependent serine protein kinase (MAGUK family)	transcript
								chrX	41374187	41782807	408621	Xp11.4	CASK	calcium/calmodulin-dependent serine protein kinase (MAGUK family)	transcript
								chrX	48760460	48768923	8464	Xp11.23	SLC35A2	solute carrier family 35 (UDP-galactose transporter), member A2	transcript
								chrX	48760889	48769235	8347	Xp11.23	SLC35A2	solute carrier family 35 (UDP-galactose transporter), member A2	transcript
								chrX	48760890	48768923	8034	Xp11.23	SLC35A2	solute carrier family 35 (UDP-galactose transporter), member A2	transcript
								chrX	48932092	48958059	25968	Xp11.23	WDR45	WD repeat domain 45	transcript
								chrX	48932101	48937546	5446	Xp11.23	WDR45	WD repeat domain 45	transcript
								chrX	53262058	53310766	48709	Xp11.22	IQSEC2	IQ motif and Sec7 domain 2	transcript
								chrX	53262058	53350548	88491	Xp11.22	IQSEC2	IQ motif and Sec7 domain 2	transcript
								chrX	53295510	53310766	15257	Xp11.22	IQSEC2	IQ motif and Sec7 domain 2	transcript
								chrX	53401070	53449603	48534	Xp11.22	SMC1A	structural maintenance of chromosomes 1A	transcript
								chrX	53401070	53449677	48608	Xp11.22	SMC1A	structural maintenance of chromosomes 1A	transcript
								chrX	64135682	64196413	60732	Xq11.2	ZC4H2	zinc finger, C4H2 domain containing	transcript
								chrX	64135687	64196330	60644	Xq11.2	ZC4H2	zinc finger, C4H2 domain containing	transcript
								chrX	64135687	64254621	118935	Xq11.2	ZC4H2	zinc finger, C4H2 domain containing	transcript
								chrX	71549366	71792693	243328	Xq13.1	HDAC8	histone deacetylase 8	transcript
								chrX	71693266	71792693	99428	Xq13.1	HDAC8	histone deacetylase 8	transcript
								chrX	71787432	71792693	5262	Xq13.1	HDAC8	histone deacetylase 8	transcript
								chrX	71787432	71792953	5522	Xq13.1	HDAC8	histone deacetylase 8	transcript
								chrX	110924398	110933400	9003	Xq23	ALG13	ALG13, UDP-N-acetylglucosaminyltransferase subunit	transcript
								chrX	110924398	111003877	79480	Xq23	ALG13	ALG13, UDP-N-acetylglucosaminyltransferase subunit	transcript
								chrX	110924885	110933400	8516	Xq23	ALG13	ALG13, UDP-N-acetylglucosaminyltransferase subunit	transcript
								chrX	118967989	118986991	19003	Xq24	UPF3B	UPF3 regulator of nonsense transcripts homolog B (yeast)	transcript
								chrX	153194678	153200490	5813	Xq28	NAA10	N(alpha)-acetyltransferase 10, NatA catalytic subunit	transcript
								chrX	153287024	153363174	76151	Xq28	MECP2	methyl CpG binding protein 2 (Rett syndrome)	transcript
								chrX	153287264	153363188	75925	Xq28	MECP2	methyl CpG binding protein 2 (Rett syndrome)	transcript
								chrX	153295685	153362427	66743	Xq28	MECP2	methyl CpG binding protein 2 (Rett syndrome)	transcript

## Sheet: ST8 CNV-clinical correlates
Supplementary Table 8a: Identified CNVs in the AAB corresponding with CNVs reported by parents in the AAB medical history survey. Please note that this information is limited to that which was reported by parents, and is intended to be used to help assess replication in our pipeline.
Sample ID	Cytoband	CNV type	Condition	Called by both PennCNV and iPattern	Passes QC filters	Sample included in study	ASD/ID-associated CNV annotated	chr	start	end	width	Copy-number	Sex	Other notes
3305107	22q13	Deletion	Phelan-McDermid syndrome	N				chr22	51159408	51166043	6635	Deletion	M	CNV found in PennCNV, but not in iPattern, so did not pass initial QC filters
4494902	17p11.2	Deletion	Smith-Magenis syndrome	Y	Y	N		chr17	17119708	20263702	3143994	Deletion	F	Excluded from analysis as recruited into the UNR group
1101586	Xp22.11	Deletion	Xp22.11 deletion	Y	Y	Y	N	chrX	22975385	23093607	118222	Deletion	M
4406378	12p12.1	Deletion	12p12.1 microdeletion	Y	Y	Y	N	chr12	21604779	22010181	405402	Deletion	F
3305166	15q13.1-13.3	Deletion	15q13.3 deletion syndrome	Y	Y	Y	Y	See Supplementary Table 8b					M
3305177	16p11.2	Deletion	16p11.2 deletion	Y	Y	Y	Y	See Supplementary Table 8b					M
1101491	22q11	Deletion	22q11 deletion	Y	Y	Y	Y	See Supplementary Table 8b					F
2215012	22q11.21	Deletion	22q11 deletion	Y	Y	Y	Y	See Supplementary Table 8b					F
Supplementary Table 8b: Phenotypic correlates of called AAB CNVs overlapping ClinGen and DECIPHER CNVs. clingen_ddd.* provides start, end and widths of reference CNVs; critgene.* provides start and end of critical gene/s within reference CNVs; overlap_pcent refers to the % overlap of the called CNV, as a proportion of the ClinGen and/or DECIPHER-defined CNV
CNVs with a critical gene region
Diagnosed children
chr	start	end	width	Sample ID	Copy-number	CNV locus	clingen_ddd.start	clingen_ddd.end	clingen_ddd.width	critgene.start	critgene.end	Group	Sex	Other phenotypic findings
chr17	1196088	1326656	130569	1101366	Duplication	17p13.3 (Miller-Dieker syndrome) region (includes YWHAE and PAFAH1B1)*	1247833	2588909	1341077	YWHAE: 1247569; PAFAH1B1: 2541583	YWHAE: 1268350; PAFAH1B1: 2585096	ASD	M	Global developmental delay, history of seizures, tendency to turn head to side, head circumference 50-98th %ile. Sibling with global developmental delay, and another with unilateral hearing loss
chr17	29111368	30343735	1232368	1101637	Duplication	17q11.2 recurrent region (includes NF1)	29097069	30264027	1166959	29422328	29701173	ASD	M	WISC 10th %ile; medicated for sleep, anxiety, ADHD; short for age (140cm at 12 years of age)
						*Note that this CNV only overlaps the critical gene YWHAE
CNVs without a critical gene region
Diagnosed children
chr	start	end	width	Sample ID	Copy-number	CNV locus	clingen_ddd.start	clingen_ddd.end	clingen_ddd.width	overlap_pcentofref		Group	Sex	Other phenotypic findings
chr15	22321690	32515100	10193411	4406214	Duplication	15q11q13 recurrent (PWS/AS) region (BP1-BP3, Class 1)	22832519	28379874	5547356	100		ASD	F	Obesity, unable to complete WASI due to distress and aggression, history of seizures, head circumference within 2-50th %ile.
chr15	29079105	32515100	3435996	3305166	Deletion	15q13.3 recurrent region (D-CHRNA7 to BP5) (includes CHRNA7 and OTUD7A)	32019621	32445405	425785	100		ASD	M	Global developmental delay (MSEL 6th %ile (composite score 77), speech delay), bilateral clinodactylyl, born with two-vessel umbilical cord, chronic constipation, history of seizures, macrocephaly (>98th %ile). Already diagnosed with 15q13.1-13.3 deletion and XYY Chromosome. Multiple siblings (not in AAB) and second-degree relatives with autism
chr15	31007901	32515100	1507200	1101486	Deletion	15q13.3 recurrent region (D-CHRNA7 to BP5) (includes CHRNA7 and OTUD7A)	32019621	32445405	425785	100		ASD	M	MSEL 6th %ile (composite score 77), delayed onset of fluent speech, history of seizures, macrocephaly (head circumference >98th %ile).
chr15	31115226	32515100	1399875	1101365	Deletion	15q13.3 recurrent region (D-CHRNA7 to BP5) (includes CHRNA7 and OTUD7A)	32019621	32445405	425785	100		ASD	M	Language delay (16th percentile), history of seizures, recurrent tonsilitis, parents report flat spot on back of head that never went away, head circumference 50-98th %ile
chr16	21973913	22414463	440551	4406241	Deletion	Recurrent 16p12.1 microdeletion (neurodevelopmental susceptibility locus)	21946524	22467284	520761	84.6		ASD	M	ADHD, maternal family history (second degree relatives) of ASD, ADHD and bipolar disorder, sleep disturbances, heade circumference within 50-98th %ile.
chr16	28832565	29044745	212181	3305177	Deletion	16p11.2 recurrent region (distal, BP2-BP3) (includes SH2B1)	28822635	29046499	223865	94.78		ASD	M	WISC 1st %ile (tested outside of AAB interviews), history of seizures, sleep disturbances, head circumference within 2-50th %ile.
chr22	18877787	21461607	2583821	1101491	Deletion	22q11.2 recurrent (DGS/VCFS) region (proximal, A-D) (includes TBX1)	15912231	21465672	2553442	99.84		ASD	F	Already diagnosed with 22q11 deletion. Global developmental delay (MSEL non-verbal score 42); seizures; sleep disturbances (CSHQ total score 46)
chrX	6488784	8135053	1646270	4406202	Deletion	Xp22.31 recurrent region (includes STS)	6455812	8133195	1677384	98.02		ASD	F	Regression in speech, sleep disturbances, type 1 diabetes, low vitamin A, history of seizures, macrocephaly (head circumference >98th %ile). Unable to take WISC due to distress and lack of engagement.
Parents
chr16	21956457	22414463	458007	4411283	Deletion	Recurrent 16p12.1 microdeletion (neurodevelopmental susceptibility locus)	21946524	22467284	520761	87.95		MTR	M	WASI matrix reasoning t-score 46, CCA total Z-score -1.9, adult female head circumference ~50th %ile, obesity. Child has hyperactivity, WISC 47th %ile (comparison score 98) and short neck
chr22	19036154	20244259	1208106	2215012	Deletion	22q11.2 recurrent (DGS/VCFS) region (proximal, A-B) (includes TBX1)	18912231	20287208	1374978	87.86		MTR	F	Aready diagnosed with 22q deletion, velopharyngeal insufficiency, adult female head circumference ~75th %ile. WASI matrix reasoning t-score 50. Child (not in AAB) has reported ASD + 22q deletion syndrome, hydronephrosis at birth, developmental delay
chrX	6456940	8135053	1678114	1116571	Deletion	Xp22.31 recurrent region (includes STS)	6455812	8133195	1677384	99.93		MTR	F	WASI matrix reasoning t-score 52, adult female head circumference <10th %ile. Child has intellectual disability with WISC <0.1 %ile (composite score 40), has absence and nocturnal seizures, and was born with a salmon patch across his forehead (between his eyes) left eye, nose & philtrum
Associated phenotypes from the literature
CNV (ClinGen + DDD)	Copy-number	Features from https://dosage.clinicalgenome.org/pathogenic_region.shtml and https://decipher.sanger.ac.uk/disorders/syndromes/list
15q11q13 recurrent (PWS/AS) region (BP2-BP3, Class 2)	Duplication	autism, intellectual disability, seizures, and psychiatric disorders, such as schizophrenia
15q13.3 recurrent region (D-CHRNA7 to BP5) (includes CHRNA7 and OTUD7A)	Deletion	cognitive deficits, seizures, autism, ADHD, mood disorders, schizophrenia
16p11.2 recurrent region (distal, BP2-BP3) (includes SH2B1)	Deletion	developmental delay, obesity, behavioral problems, schizophrenia, and craniofacial dysmorphism
Recurrent 16p12.1 microdeletion (neurodevelopmental susceptibility locus)	Deletion	delayed speech and language development, intellectual disability, microcephaly
17p13.3 (Miller-Dieker syndrome) region (includes YWHAE and PAFAH1B1)	Duplication	structural brain abnormalities (involving the corpus callosum, cerebellar vermis, and cranial base), hypotonia, intellectual disability, a relatively distinct facial phenotype
17q11.2 recurrent region (includes NF1)	Duplication	developmental delay/intellectual disability, mild facial dysmorphisms
22q11.2 recurrent (DGS/VCFS) region (proximal, A-B) (includes TBX1)	Deletion	congenital heart disease (particularly conotruncal malformations), palatal abnormalities (particularly velopharyngeal incompetence, cleft palate and bifid uvula), characteristic facial features, DD/ID, behavior problems, immune deficiency, and hypocalcemia
Xp22.31 recurrent region (includes STS)	Deletion	Deletion of STS (steroid sulfatase deficiency) is involved in icthyosiform abnormality of the skin. Individuals with deletions including genes other than STS may show additional features, including learning disability, autism, epilepsy.
Supplementary Table 8c: Large CNVs (>1 Mb) identified within the AAB
The following symbols denote CNVs shared between family members: +, *, ^, ~
Children
Sample ID	chr	start	end	width	band_start	band_end	band	Group	Sex	ASD/ID-associated region	Phenotypic information	Inherited?
2202564+	chr1	40515277	42768854	2253577	1p34.2	1p34.2	1p34.2 Deletion	ASD	M		Intellectual disablity diagnosed but with WISC-IV composite score 80 and 9th %ile; Seizures/epilepsy; Identical twin of other child with 1p34.2 Deletion	Monozygotic twin of other child with 1p34.2 Deletion (2202565)
2202565+	chr1	40515277	42768854	2253577	1p34.2	1p34.2	1p34.2 Deletion	ASD	M		Intellectual disability diagnosed but with WISC-IV composite score 83 and 13th %ile; Seizures/epilepsy; Identical twin of other child with 1p34.2 Deletion	Monozygotic twin of other child with 1p34.2 Deletion (2202564)
1101221	chr2	107095486	108440433	1344947	2q12.2	2q12.3	2q12.2-2q12.3 Duplication	ASD	F		Seizures/epilepsy; sleep disturbances (CSHQ 43)
1101308*	chr2	239165957	241111144	1945187	2q37.3	2q37.3	2q37.3 Deletion	ASD	F		Global developmental delay, anxiety/depression, history of seizures, obesity, short neck, head circumference within 50-98th %ile. Mother (also with 2q37.3 deletion, further detail below) is missing knuckle on both hands and feet.	Inherited from mother 1116308
3392400	chr3	671122	1691091	1019969	3p26.3	3p26.3	3p26.3 Duplication	UNR	M		MSEL non-verbal score 97 and comparison score 87
1101240	chr4	6104865	7415039	1310174	4p16.1	4p16.1	4p16.1 Duplication	ASD	M		Sleep disturbances (CSHQ 44); WISC-IV composite score 78
1193614	chr4	178484678	180832430	2347752	4q34.3	4q34.3	4q34.3 Deletion	UNR	M		WISC-IV composite score 88 (21st %ile)	Sibling of 1193616 - likely transmitted from a parent but genotyping data not available to confirm
1193616	chr4	178484678	180832430	2347752	4q34.3	4q34.3	4q34.3 Deletion	UNR	M		WISC-IV composite score 82 (12th %ile)	Sibling of 1193614 - likely transmitted from a parent but genotyping data not available to confirm
2202699^	chr4	187583159	189952150	2368991	4q35.2	4q35.2	4q35.2 Duplication	ASD	M		Intellectual disability (no WISC or MSEL score available); sleep disturbances (CSHQ 47); history of seizures	Inherited from mother 2215099 and shared with sibling 2242699
2242699^	chr4	187583159	189956235	2373076	4q35.2	4q35.2	4q35.2 Duplication	SIB	M		Sleep disturbances (CSHQ 47); history of seizures	Inherited from mother 2215099 and shared with sibling 2202699
3305124	chr5	49917122	52788202	2871080	5q11.1	5q11.2	5q11.1-5q11.2 Deletion	ASD	M		Intellectual disability diagnosed but with MSEL non-verbal score 91 and comparison score 77
3305116	chr9	88667348	90019634	1352286	9q21.33	9q21.33	9q21.33 Duplication	ASD	M		Sleep disturbances (CSHQ 59); MSEL non-verbal score 107 and comparison score 93
1101670	chr10	12123575	14007026	1883451	10p14	10p13	10p14-10p13 Deletion	ASD	F		NA - no relevant reported phenotypes
4406214	chr15	22321690	32515100	10193411	15q11.2	15q13.3	15q11p2-13.3 Duplication	ASD	F	Y	Obesity, unable to complete WASI due to distress and aggression, history of seizures, head circumference within 2-50th %ile.
3305166	chr15	29079105	32515100	3435996	15q13.1	15q13.3	15q13.1-15q13.3 Deletion	ASD	M	Y	Global developmental delay (MSEL 6th %ile (composite score 77), speech delay), bilateral clinodactylyl, born with two-vessel umbilical cord, chronic constipation, history of seizures, macrocephaly (>98th %ile). Already diagnosed with 15q13.1-13.3 deletion and XYY chromosomal abnormality. Multiple siblings (not in AAB) and second-degree relatives with autism
1101486	chr15	31007901	32515100	1507200	15q13.2	15q13.3	15q13.2-15q13.3 Deletion	ASD	M	Y	MSEL 6th %ile (composite score 77), delayed onset of fluent speech, history of seizures, macrocephaly (head circumference >98th %ile).
1101365	chr15	31115226	32515100	1399875	15q13.2	15q13.3	15q13.2-15q13.3 Deletion	ASD	M	Y	Language delay (16th percentile), history of seizures, recurrent tonsilitis, parents report flat spot on back of head that never went away, head circumference 50-98th %ile
1101217~	chr16	74662714	76007376	1344662	16q23.1	16q23.1	16q23.1 Deletion	ASD	M		Global developmental delay; Seizures/epilepsy; 16q23.1 Deletion transmitted by father	Inherited from father 1123683
1101637	chr17	29111368	30343735	1232368	17q11.2	17q11.2	17q11.2 Duplication	ASD	M	Y	WISC 10th %ile; medicated for sleep, anxiety, ADHD; short for age (140cm at 12 years of age)
3305052	chr19	10609319	12464435	1855116	19p13.2	19p13.2	19p13.2 Deletion	ASD	M		MSEL non-verbal score 76 and composite score 58
2202631	chr21	15215814	23397122	8181308	21q11.2	21q21.1	21q11.2-21q21.1 Deletion	ASD	M		WISC-IV composite score 76 and 5th %ile
1101491	chr22	18877787	21461607	2583821	22q11.2	22q11.2	22q11.2 Deletion	ASD	F	Y	Already diagnosed with 22q11 deletion. Global developmental delay (MSEL non-verbal score 42); seizures; sleep disturbances (CSHQ total score 46)
4406202	chrX	6488784	8135053	1646270	Xp22.31	Xp22.31	Xp22.31 Deletion	ASD	F	Y	Regression in speech, sleep disturbances, type 1 diabetes, low vitamin A, history of seizures, macrocephaly (head circumference >98th %ile). Unable to take WISC due to distress and lack of engagement.
Parents
1116543	chr1	104456712	106307609	1850897	1p21.1	1p21.1	1p21.1 Deletion	MTR	F
1116308*	chr2	239165957	241111144	1945187	2q37.3	2q37.3	2q37.3 Deletion	MTR	F		Obesity, missing knuckle on both hands and feet, adult female head circumference ~10%th %ile	Transmitted 2q37.3 deletion to 1101308
1123260	chr4	171494175	172560015	1065840	4q33	4q34.1	4q33-4q34.1 Deletion	FTR	M
2215099^	chr4	187573918	189953785	2379867	4q35.2	4q35.2	4q35.2 Duplication	MTR	F			Transmitted 4q35.2 Duplication to 2202699 and 2242699
1116301	chr7	51491192	55804514	4313322	7p12.1	7p11.2	7p12.1-7p11.2 Duplication	MTR	F
1116628	chr8	91723406	94023865	2300459	8q21.3	8q22.1	8q21.3-8q22.1 Deletion	MTR	F
3312533	chr9	10249526	11265268	1015742	9p23	9p23	9p23 Duplication	MTR	F
1116320	chr10	36282984	37681074	1398090	10p11.21	10p11.21	10p11.21 Duplication	MTR	F
4426026	chr12	127236620	129928093	2691473	12q24.32	12q24.33	12q24.32-12q24.33 Duplication	FTR	M
1123683~	chr16	74662714	76019533	1356819	16q23.1	16q23.1	16q23.1 Deletion	FTR	M			Transmitted 16q23.1 Deletion to 1101217
1116244	chr17	14110489	15404988	1294499	17p12	17p12	17p12 Duplication	MTR	F
2215012	chr22	19036154	20244259	1208106	22q11.1	22q11.21	22q11.1-22q11.21 Deletion	MTR	F	Y
1116571	chrX	6456940	8135053	1678114	Xp22.31	Xp22.31	Xp22.31 Deletion	MTR	F	Y
3312590	chrX	6488784	8135054	1646270	Xp22.31	Xp22.31	Xp22.31 Duplication	MTR	F
Supplementary Table 8d: CNVs overlapping ASD/ID/DD-associated genes from Satterstrom et al. (2020) and DDD Study (2017)
Sample ID	Group		chr	start	end	Copy-number	Cytoband	gene_name	description	gene.start	gene.end	overlap_pcentofgene	band_cn
Diagnosed children
1101306	ASD	F	chr2	148730454	148883419	Deletion	2q23.1	MBD5	methyl-CpG binding domain protein 5	148778580	149271046	0.21	2q23.1 Deletion
1101417	ASD	M	chr2	32277654	32818823	Duplication	2p22.3	SPAST	spastin	32288680	32382706	1	2p22.3 Duplication
1101240	ASD	M	chr4	6104865	7415038	Duplication	4p16.1	KIAA0232	KIAA0232	6784454	6885891	1	4p16.1 Duplication
1101211	ASD	M	chr10	27978030	28041669	Deletion	10p12.1	MKX	mohawk homeobox	27961803	28034748	0.78	10p12.1 Deletion
4406214	ASD	F	chr15	22321690	32515100	Duplication	15q12	GABRB3	gamma-aminobutyric acid (GABA) A receptor, beta 3	26788693	26961912	1	15q12 Duplication
3305052	ASD	M	chr19	10609319	12464434	Deletion	19p13.2	ELAVL3	ELAV like neuron-specific RNA binding protein 3	11562141	11591861	1	19p13.2 Deletion
4406296	ASD	M	chr20	61824507	62321517	Deletion	20q13.33	KCNQ2	potassium voltage-gated channel, KQT-like subfamily, member 2	62031561	62104008	1	20q13.33 Deletion
4406297	ASD	M	chr20	61802599	62268955	Deletion	20q13.33	KCNQ2	potassium voltage-gated channel, KQT-like subfamily, member 2	62031561	62104008	1	20q13.33 Deletion
Parents
1116306	MTR	F	chr2	148730454	148883419	Deletion	2q23.1	MBD5	methyl-CpG binding domain protein 5	148778580	149271046	0.21	2q23.1 Deletion
4426026	FTR	M	chr6	157267140	157320431	Deletion	6q25.3	ARID1B	AT rich interactive domain 1B (SWI1-like)	157097160	157531913	0.12	6q25.3 Deletion
1116211	MTR	F	chr10	27978030	28041669	Deletion	10p12.1	MKX	mohawk homeobox	27961803	28034748	0.78	10p12.1 Deletion
4411296	MTR	F	chr20	61802599	62321517	Deletion	20q13.33	KCNQ2	potassium voltage-gated channel, KQT-like subfamily, member 2	62031561	62104008	1	20q13.33 Deletion

## Sheet: ST9 Overlap with SSC, SPARK
Supplementary Table 11: Overlap of Australian Autism Biobank (AAB) phenotypes with the Simons Simplex Collection (SSC) and Simons Foundation Powering Autism Research for Knowledge (SPARK)
	AAB				SSC			SPARK
	Probands	Parents	Siblings	Controls	Probands	Parents	Siblings	Probands	Parents	Siblings
Autism and related traits/symptoms/behaviours
Aberrant Behaviour Checklist (ABC)					x
Adult Behavior Checklist							x
Autism Diagnostic Interview-Revised (ADI-R)					x
Autism Diagnostic Observation Schedule (ADOS)	x				x
Broad Autism Phenotype Questionnaire (BAPQ)		x				x
Child Behavior Checklist (CBCL)					x		x	x		x
Children's Communication Checklist	x
Communication Checklist-Adults		x
Developmental, Dimensional and Diagnostic Interview (3DI)	x
Developmental Coordination Disorder Questionnaire (DCDQ)					x			x
Repetitive Behavior Scale-Revised (RBS-R)					x			x
Social Communication Questionnaire (SCQ)					x			x		x
Social Responsiveness Scale (SRS)			x	x	x		x
Vineland Adaptive Behaviour Scale (VABS-II or VABS-3)	x				x		x	x
Cognitive/intellectual/developmental/language assessments
DAS-II (Differential Ability Scales, Second Edition)					x
Mullen (Mullen Scales of Early Learning, AGS Edition)	x		x	x	x
WASI (Wechsler Abbreviated Scale of Intelligence)		x			x
WISC-IV (Wechsler Intelligence Scale for Children, Fourth Edition)	x		x	x	x
Comprehensive Test of Phonological Processing Non-word Repetition (CTOPP-NR)					x
Peabody Picture Vocabulary Test, Fourth Edition (PPVT-4)					x
Purdue Peg Board					x
Raven’s Standard Progressive Matrices					x
Family history/medical background
Family History (demographics, medical history, pregnancy and early development)	x	x	x	x	x	x	x	x	x	x
Height, Weight, Head Circumference	x	x	x	x	x	x	x
Physical and dysmorphology examination					x	x	x
Tanner puberty stage	x		x	x
Food frequency survey	x		x	x
